# Supplementary material for: Biosynthesis of Sesquiterpenes in Basidiomycetes: A Review
Source: J Fungi (Basel). 2022 Aug 28;8(9):913. doi: 10.3390/jof8090913 (PMC9501842; doi:10.3390/jof8090913)
Supplement: Supplementary file 1 [file jof-08-00913-s001.zip]

Archive with 2 entries (2 files):
- File S1.pdf
- Tables S1 and S2.xlsx
