# Supplementary material for: Biosynthesis of Sesquiterpenes in Basidiomycetes: A Review
Source: J Fungi (Basel). 2022 Aug 28;8(9):913. doi: 10.3390/jof8090913 (PMC9501842; doi:10.3390/jof8090913)
Supplement: Supplementary file 1 [file jof-08-00913-s001.zip › Tables S1 and S2.xlsx]

## Sheet: Table S1
Table S1: Sesquiterpene skeleton and production source of basidiomycetes from different species.
Genus	Compound	Type
Xylobolus	(+)-Torreyol	Cadinane
Clitocybe	Eleganthol	Cadinane
	3-Keto-drimenol	Drimane
	3β-Hydroxy-11-acetyldrimene	Drimane
	3β-Hydroxydrimenol	Drimane
	11,12-Dihydroxydrimene	Drimane
	3β-Hydroxy-11,12-Oisopropyldrimene	Drimane
Ganoderma	Ganomastenols A–D	Cadinane
	Cryptoporic acids H, I	Drimane
	Gymnomitrane-3α,5α,9β,15-tetraol	Gymnomitrane
Favolaschia	(+)-10α-Hydroxy-4-muurolen-3-one	Cadinane
Limacella	11-Desoxyeleganthol	Cadinane
	Limacellone
	Strobilactones A, B	Drimane
	Strobiluric acid	seco-Lactarane
Tyromyces	4β,14-Dihydroxy-6α,7βH-1(10)- cadinene	Cadinane
	Tyromol B	Cadinane
	Agripilol C	Cadinane
	Tyromol A	Spiroaxane
Stereum	Stereumins A–E, G, K–U	Cadinane
	Methoxylaricinolic acid	Drimane
	Laricinolic acid	Drimane
	Hirsutenols A–C	Hirsutane
	Hirsutenols D–F	Hirsutane
	Chlorostereone	Hirsutane
	Complicatic acid	Hirsutane
	Sterhirsutins A , B	Heterodimeric Hirsutane/humulane
	Sterhirsutins C , D	Heterodimeric Hirsutane/ caryophyllane
	Hirsutic acids D, E	Hirsutane
	Sterhirsutins E–G	Dimeric hirsutane
	Sterhirsutins H–I	Trimeric hirsutane
	Sterhirsutins J–L	Hirsutane
	Sterostreins A–C, T	Illudalane dimer
	Sterostreins D–I, M–S	Illudalane
	Sterostreins J–L	15-Norilludalane
	Sterelactones A–D	Isolactarane
	Stereumone A
	C15H26O2	sterostrein U
	stereyne A,B	acetylenic sesquiterpenoid
	sterostrein V,H,X,Y
	hirsutenol G
	sterpurol C
	Stereumins H–J	Stereumane
Boreostereum	Boreovibrins A–G	Cadinane
Gloeostereum	(-)-Hirsutanol A, C	Hirsutane
	(+)-Incarnal	Hirsutane
Lyophyllum	Lyophyllone A	Cadinane
	Lyophyllanetriol A	Cadinane
Ceriporia	Muurolane-10β,15-diol	Cadinane
	2β-Hydroxy-α-cadinol	Cadinane
	3β-Hydroxy-δ-cadinol	Cadinane
	Epicubenol	Cadinane
	Tremulenolide D	Tremulane
Daedaleopsis	Daedatrin A	Bisabolane
	Daedatrins B, C	Norbisabolane
	1,2-Hydroxy-α-cadinol	Cadinane
	tricocerapicanols A–C	cyclohumulanoids
	tricoprotoilludenes A,B
	tricosterpurol
	tricoilludins A–C
Trichaptum	(+)-(1R,3R,6S,7S,11R)-3,12- Dihydroxy-α-muurolene	Cadinane
	(+)-(1R,3R,6S,7S,11S)-3,12- Dihydroxy-α-muurolene	Cadinane
	(+)-(1R,3R,6S,7S,8R,11R)-3,8,12-Trihydroxy-α-muurolen	Cadinane
	3α-Hydroxyartemisinic acid	Cadinane
	11,12-Epoxy-3α,6β,9α,11α- tetrahydroxydrimene	Drimane
	11,12-Epoxy-3α,9α,11α- trihydroxydrimene	Drimane
Marasmius	6,9-Dihydroxy-3(15)-caryophyllen- 4,8-dione	Drimane
	Anhydromarasmone	Drimane
	Marasmone	Drimane
	Isomarasmone	Drimane
	Dihydromarasmone	Drimane
	Drimane-3,8,11,12-tetraol	Drimane
	Cryptoporic acid J	Dimeric drimane
	Marasmene B	Drimane
	Marasmals B, C	Drimane
	Alliacols A , B	Alliacane
	(3R*,3aR*,4R*,6S*,6aS*,7S*)-6,8,8-Trimethyl- 1,3,3a,4,5,6,6a,7,8,9-decahydroazuleno[4,5-c] furan-3,4,7-triol	Tremulane
Collybia	Collybial
	Deoxycollybolidol
Flammulina	Enokipodins A–J	Cuparane
	Flamvelutpenoids A–D	Cuparane
	2,5-Cuparadiene-1,4-dione	Cuparane
	Flamvelutpenol A	Eudesmane
	Flammulinol A
	Sterpurols A , B	Sterpurane
	Flammulinolide A	Isolactarane
	Flammulinolides B–G	15-Norisolactarane
	Flammuspirones A–J	Spiroaxane
	Flammulinolide A	Isolactarane
	Flammulinolides B–G	15-Norisolactarane
Coprinus	Coprinol	Cuparane
	Spirobenzofuran	Cuparane
	Deoxyspirobenzofuran	Cuparane
	Methoxyspirobenzofuran	Cuparane
	4,5-Dehydro-5-deoxyarimillol	Protoilludane
	(2S,3S,9R)-5-Desoxy-14- hydroxyilludosin	Fomannosane
	Illudins I, I2, J, J2	Illudane
	Coprinastatin	Illudane
	7,7a-Diepicoprinastatin	Illudane
	Epimer of coprinol
	bovistol B，D	dimeric
	strossmayerin	monomeric
	Hitoyol A	exo-tricyclo[5.2.1.02.6]decane
	Hitoyol B	4-cyclopentene-1,3-dione
	4,5-Dehydro-5-deoxyarimillol	Protoilludane
	Rhizophins A , B	2-6,7-diseco-1,8-cyclochamigrane
	(2S,3S,9R)-5-Desoxy-14- hydroxyilludosin	Fomannosane
	Coprinastatin l	Illudane
	7,7a-Diepicoprinastatin l	Illudane
Peniophora	Peniopholide	Drimane
	3β-Hydroxypeniopholide	Drimane
	3α-Hydroxypeniopholide	Drimane
	3β-Hydroxydihydroconfertifolin	Drimane
	6β-Hydroxycinnamolide	Drimane
	6α-Hydroxycinnamolide	Drimane
	7α-Hydroxyconfertifolin	Drimane
	cis-Dihydroconfertifolin	Drimane
	Cinnamolide	Drimane
	3β-Hydroxycinnamolide	Drimane
Roseoformes	Roseolide A	Dimeric drimane
	Mniopetals A-F	Drimane
	Marasmal	Drimane
Kuehneromyces	Kuehneromycin A	Drimane
	Kuehneromycin B	13-Nordrimane
Haploporus	Haploporic acid A	Dimeric drimane
Cryptoporus	Cryptoporic acids A–H	Drimane
	Cryptoporic acids J–O	Drimane
	Demethylcryptoporic acid D	Drimane
	Cryptoporic acids R, S	Drimane
	6',6'''-Cryptoporic acid G dimethyl ester	Dimeric drimane
	Cryptoporol A	Drimane
	6'-Cryptoporic acid E methyl ester	Dimeric drimane
Psathyrella	15-Hydroxydrimenol	Drimane
Laetiporus	Sulphureuine B,D,H	Drimane
	Sulphureuine A	Illudane
Phellinidium	12-Hydroxy-3-oxodrimenol	Drimane
	11-Hydroxyacetoxydrim-7-en- 3β-ol	Drimane
Fomitiporia	3β,6β-Dihydroxycinnamolide	Drimane
Agaricus	11,12-Dihydroxy-15-drimeneoic acid	Drimane
	3α,11,15-Trihydroxydrimene	Drimane
Fomitella	Cryptoporic acids P, Q	Drimane
Arecophila	Arecoic acids A–F	Drimane
	Arecolactone	Eremophilane
Creolophus	Creolophins A, C–E	13-Norhirsutane
	Creolophin B	Hirsutane
Xeromphalina	Xeromphalinones A–D	Hirsutane
	Xeromphalinones E , F	Dimeric hirsutane
Antrodiella	Antrodols A–C	Humulane
	Gypseatriol	Bisabolane
	Antrodin A
	Antrodin B	Ceratopicane
	Antrodin C
	Antrodin D	Hirsutane
	Antrodin F	Gymnomitrane
	Antrodin E	Ventricosane
	Antroalbol A	Chamigrane
	Albocimea A	Chamigrane
	6-hydroxy-8-methoxy-3 S ,5-dimethylisochroman
	Antroalbocin A	bridged tricyclic system
Bovista	5-Desoxyilludosin	Fomannosane
	13-Hydroxy-5-desoxyilludosin	Fomannosane
	Psathyrellon B	Illudane
	Bovisto	Illudane illudalane dimer
	Illudane	Illudane
	13-Hydroxy-5-desoxyilludosin	Fomannosane
	Psathyrellon B	Illudane
	Bovistol	Illudaneilludalane dimer
Mycena	Puraquinoic acid	12-Norilludalane
Lentinellus	Cochleol	Lactarane
Phlebia	Udasterpurenol A	Sterpurane
	Udalactarane A	Isolactarane
	epi-Udalactarane A	Isolactarane
	Udalactarane B	Isolactarane-sterpurane dimer
	epi-Udalactarane B	Isolactarane-sterpurane dimer
	phlebiolide	phlebiane
	phlebioic acid	phlebiane
	phlebidiol	seco-sterpurane
	tremetriol
	Udasterpurenol A	Sterpurane
Gomphus	Purpuracolide B,C	Alliacane
Daldinia	Methyl-7α-acetoxydeacetylbotryoloate	Botryane
	7α-Acetoxydeacetylbotryenedial	Botryane
	7α-Hydroxybotryenalol	Botryane
	7,8-Dehydronorbotryal	Botryane
	7α-Acetoxydehydrobotrydienal	Botryane
	7α-Acetoxy-15-methoxy-10-O-methyldeacetyldihydrobotrydial	Botryane
	7α-Hydroxy-10-O-ethyldihydrobotrydial	Botryane
	7-Hydroxy-16-O-methyldeacetyldihydrobotrydial	Botryane
	7-Hydroxy-16-O-methyldeacetyldihydrobotrydialhydrate	Botryane
	7-Hydroxydeacetyl-botryenalol	Botryane
	7α-Hydroxydihydrobotrydial	Botryane
Antrodiella	Antroalbocin A	bridged tricyclic
Pholiota	15-hydroxy-6α,12-epoxy-7βH,10αH,11αH-spiroax-4-ene	Spiroaxane
	4βH,7βH-hydroxyeremophil-1(10)-en-2-one
	donacinol B,C
	trichapargin A,B
	15-hydroxy-6α,12-epoxy-7βH,10αH,11βH-spiroax-4-ene
Irpex	irlactam A	Tremulane
	irlactins F,J	Tremulane
	tremulenediol A	Tremulane
	1β,12-epoxy-14-hydroxy-2(11)-tremulene	Tremulane
	11,12-epoxy-6-hydroxy- 5,6- seco -tremul-1-en-5,12-olide	5,10- seco -tremulanes
	6,11-dihydroxy- 5,6- seco -tremul-1-en-5,12-olide	5,9- seco -tremulanes
	12 β ,14-dihydroxy- 5,6- seco -tremula-1,6(13)-dien-5-oate	5,8- seco -tremulanes
	11,12-epoxy-14-hydroxy-5,6- seco-tremula-1,6(13)-dien-5,12-olide	5,7- seco -tremulanes
	12 β ,15-dihydroxy- 5,6- seco -tremula-1,6(13)-dien-5-oate	5,6- seco -tremulanes
	1β,12-epoxy-14-hydroxy-2(11)-tremulene	Tremulane
	irlactin K	Tremulane
	Tremutins A-H	Tremulane
	irlactin I	Tremulane
	tremul-2-ene-12(11)-lactone	Tremulane
	ceriponol C	Tremulane
	irlactin L,M	Tremulane
	6-hydroxy-2,6-dimethyloct7-enoic acid
	irlactins F-J	Tremulane
	tremulenediol A	Tremulane
	Irlactins A–D	Irlactane
	Irlactin E	Tremulane
Lepista	lepistatins A-C	indanone
	Nebularic acids A,B	Drimane
	Lepistirone	Bisabolane
Pholiota	(3R,6S,7S,8R,10S)-3,7,14-trihydroxy-1-sterpurene	Sterpurane
Daedalea	daedaleanols A,B
	albicanol
	isodrimenediol
	neroplomacrol
Gymnopilus	gymnodrimanes A-G	Drimane
Steccherinum	Ochracines A,B	1,2-6,7- diseco -1,8-cyclochamigrane
	Ochracines C,D	1,2-6,7- diseco- chamigrane
	Ochracines E	norsesquiterpenes
	Ochracines F-J	Chamigrane
	Ochracines K,L	Cadinane
	steperoxides A-D	Chamigrane
Agrocybone	agrocybone	illudane–illudane bis-sesquiterpene
Craterellus	craterellins A-C	Illudin
	gymnomitr-3-en-10 β ,15-diol	gymnomitrane
	illudinF,M,T	Illudin
	illudalenol	Illudin
Cyathus	Cystercorolide	1,11-seco-protoilludane
	Cystercorodiol A,B,C	protoilludane-type sesquiterpene
	4-O-Acetylcybrodol
	14-Dehydroxycybrodol	10,11-seco-illudalane
	(±)-4-O-Acetylcystercorodiol B
	(±)-1-O-Methoxycystercorodiol B
	. Cystercorotone	illudalane-related skeleton
	(±)-cystercorodiol B	illudalane-related skeleton
Sanghuangporus	elgonenes A-L
Rhodotus	rhodocoranes F-L
	rhodocoranes A-E	Acorane
Perenniporia	6-epi-Pereniporin A	Drimane
	6-epi-O-Methyl-pereniporin A	Drimane
	6-O-Methyl-pereniporin A	Drimane
	13-Hydroxypereniporin A	Drimane
	6-Dehydroxy-6-oxopereniporin A	Drimane
	Pereniporin C	Drimane
	3β-Hydroxy-6-O-acetyl-pereniporin A	Drimane
	Pereniporins A, B	Drimane
Conocybe	Conosiligins A–D	ring-rearranged
	3β,6β-dihydroxycinnamolide	Drimane
	3β,6αdihydroxycinnamolide	Drimane
	2-keto-3β,6β-dihydroxycinnamolide	Drimane
	Conosilane A	Conosilane
	Conocenolides A,B	seco-Tremulane
	Conocenols A–D	Tremulane
	11,12-Epoxy-12β-hydroxy-1-tremulen-5-one	Tremulane
	1β,12-Epoxy-14-hydroxy-2(11)-tremulene	Tremulane
	1β,14-Epoxy-12-hydroxy-2(11)-tremulene	Tremulane
	11,12-Epoxy-10α-hydroxy-5,6-seco-1,6(13)- tremuladien-5,12-olide	Tremulane
	11-Formyl-5,6-seco-1,6(13)-tremuladien-5,12- olide	seco-Tremulane
	11-Acetyl-5,6-seco-1,6(13)-tremuladien-5,12-olide	seco-Tremulane
	11-Acetyl-10α-hydroxy-5,6-seco-1,6(13)- tremuladien-5,12-olide	seco-Tremulane
	12-Acetyl-5,6-seco-1,6(13)-tremuladien-5,11- olide	seco-Tremulane
	11,12-Dihydroxy-1-tremulen-5-one	seco-Tremulane
	12-Acetyl-5,6-seco-1,6(13)-tremuladien-5,11- olide	seco-Tremulane
	11,12-Dihydroxy-1-tremulen-5-one	Tremulane
	5α,12-Dihydroxy-1-tremulen-11-yl 2(S)-pyroglutamate	Tremulane
	2α,11-Dihydroxy-1(10)-tremulen-5,12-olide	Tremulane
	10β,11-Dihydroxy-5,6-seco-1,6(13)- tremuladien-5,12-olide	Tremulane
	Tremulenediol A	Tremulane
	Conocenolide A	Tremulane
	11-O-Acetyl-5β-11,12-trihydroxy-1-tremulene	Tremulane
	14-O-Acetyl-11,12,14-trihydroxy-1-tremulene	Tremulane
	15-O-Acetyl-11,12,15-trihydroxy-1-tremulene	Tremulane
	11-O-Acetyl-11,12,14-trihydroxy-1-tremulene	Tremulane
	1β,12-Epoxy-5α-hydroxy-3(11)-tremulene	Tremulane
	5α,11,12,14-Tetrahydroxy-1-tremulene	Tremulane
	4α,11,12,14-Tetrahydroxy-1-tremulene	Tremulane
Hygrophorus	penarines A-E	carboxylic acids
	penarines F	nor-sesquiterpene carboxylic acid
Funalia	15-hydroxy-4 β ,5-dihydrogen- α - cadinol	Cadinane
Echinodontium	echinocidins A, B	Protoilludane
Cerrena	antroalbol A	Chamigrane
Pleurotus	C15H26O5Na	bisabolane
	C15H28O4Na
	C15H26O4Na
	((6S,7S)-6,7-Dihydroxy-6-methyl-2- (3-methylbutanoyl)-4,5,6,7- tetrahydrobenzofuran-3-yl)methyl acetate	Bisabolane
	Pleurospiroketals A–E	Bisabolane
	Clitocybulols D–O	Alliacane
Gymnopus	gymnodrimanes A-G	Drimane
Coprinopsis	bovistol B,D	dimeric sesquiterpenes
	strossmayerin	monomeric sesquiterpene
Armillaria	armimelleolides A,B	sesquiterpene aryl esters
	Armillariols A–C	Bisabolane
	Armillaritin	Protoilludane aryl ester
	Armillarivin	Protoilludane aryl ester
	Armillyl orsellinate	Protoilludane
	Arnamial	Protoilludane aryl ester
	Melledonol	Protoilludane aryl ester
	Melleolides C, D	Protoilludane aryl ester
	Melledonal A	Protoilludane aryl ester
	Melledonal C	Protoilludane aryl ester
	10α-Hydroxymelleolide	Protoilludane aryl ester
	10-Dehydroxymelleolide B	Protoilludane aryl ester
	1-O-Formyl-10-dehydroxymelleolide B	Protoilludane aryl ester
	Melleolides N, Q, R	Protoilludane aryl ester
	10-Dehydroxymelleolide D	Protoilludane aryl ester
	13-Hydroxymelleolide K	Protoilludane aryl ester
	5'-Methoxy-armillasin	Protoilludane aryl ester
	5-Hydroxyl-armillarivin	Protoilludane aryl ester
	6'-Dechloroarnamial	Protoilludane aryl ester
	6'-Chloromelleolide F	Protoilludane aryl ester
	10-Hydroxy-5'-methoxy- 6'-chloroarmillane	Protoilludane aryl ester
	13-Deoxyarmellides A, B	Protoilludane aryl ester
Phellinus	phellinignins A–C	Tremulane
	phellinignins D	Illudane
	11,12-epoxy-12β-hydroxy-1-tremulen-5-one	Tremulane
	tremulenediol B	Tremulane
	conocenols A,B	Tremulane
	Phellinuins E,F,G	Drimane
	Phelilane H	Bisabolane
	(2E,4E)-(+)-40-Hydroxy-γ- ionylideneacetic acid	Bisabolane
	(2E,4E)-γ-Ionylideneacetic acid	Bisabolane
	Pleurotons A,B	Bisabolane
	Phellinuin J	Illudane
	10β,12-Dihydroxy-tremulene	Tremulane
	Tremulenediols A–C	Tremulane
	(-)-(2S,3S,6S,7S,9R)-Tremul-1(10)-ene-11,12,14-triol	Tremulane
	(-)-(2S,3S,6S,7S,9S)-Tremul-1(10)-ene-11,12,15-triol	Tremulane
	(+)-(1R,6S,7S)-Tremul-2-ene-12(11)-lactone	Tremulane
	6β,12-Dihydroxy-tremulene	Tremulane
	(+)-(3S,6R,7R)-Tremulene-6,11,12-triol	Tremulane
	(+)-(3S,6S,7S,10S)-Tremulene-10,11,12-triol	Tremulane
	(+)-(3S,6R,7R,10S)-Tremulene-6,10,12-triol	Tremulane
	(-)-(2R,3S,6S,7S,9R)-Tremul-1(10)-ene-11,12,14-triol	Tremulane
	(-)-(2S,3S,4S,6S,7S)-Tremul-1(10)-ene-4,11,12-triol	Tremulane
	(-)-(2S,3R,6S,7S)-Tremul-1(10)-ene-2,12-diol	Tremulane
	6β,11,12-Trihydroxy-tremul-1(10)-ene	Tremulane
	11,12-Dihydroxy-7β-peroxy-hydroxyl-tremul- 1(10)-ene	Tremulane
	12,15-Dihydroxy-tremulene	Tremulane
	3α,6α-Dihydroxyspiroax-4-ene	Spiroaxane
Panus	panutorulon A	Cadinane
Fulvifomes	C15H26O3	guaiane sesquiterpene
Inonotus	3α,6β,-Dihydroxycinnamolide	Drimane
	inonotic acid A,B	Bisabolane
	3-O-formyl inonotic acid A	Bisabolane
	Inotolactone C	Drimane
	Inonotins A-L	Aromadendrane
	Inonolane A	Bisabolane
Xylaria	polymorphines A,B	Drimane
	Xylaranols A, B	Guaiane
	Xylcarpins A–C	Thujopsane
	Xylcarpins D, E	Bisabolane
	Integric acid	Eremophilane
	Xylarenals A, B	Eremophilane
	1β,7α,10α-Trihydroxyeremophil-11 (13)-en-12,8β-olide	Eremophilane
	7α,10α-Dihydroxy-1β- methoxyeremophil-11(13)-en-12,8β- olide	Eremophilane
	1α,10α-Epoxy-7α-hydroxyeremophil- 11(13)-en-12,8β-olide	Eremophilane
	1β,10α,13-Trihydroxyeremophil-7 (11)-en-12,8β-olide	Eremophilane
	10α,13-Dihydroxy-1β- methoxyeremophil-7(11)-en-12,8β- olide	Eremophilane
	1α,10α-Epoxy-13-hydroxyeremophil- 7(11)-en-12,8β-olide	Eremophilane
	1α,10α-Epoxy-3α-hydroxyeremophil- 7(11)-en-12,8β-olide	Eremophilane
	Mairetolide F	Eremophilane
	Xylaranic acid	Eremophilane
	7β,8α,12-Trihydroxyeremophila-9,11 (13)-diene	Eremophilane
	Eremoxylarin C	Eremophilane
	Eremoxylarin A	Eremophilane
	07H239-A	Eremophilane
	3α,4-Epoxy-13-hydroxyeudesma-7 (11)-en-12,8α-olide	Eudesmane
	3α,4-Epoxyeudesma-7(11)-en-12,8α- olide	Eudesmane
Xylodon	1-hydroxyxylodonin	Drimane
	22-hydroxyxylodonins A,B	Drimane
Russula	Rulepidanol	Nardosinane
	Rulepidadiene B	Nardosinane
	Russulanorol	Russulane
	(+)-Aristolone	Aristolane
	Lepidamine	Aristolane
	Rulepidol	Aristolane
	(1R,2S)-1,2-Dihydroxyaristolone	Aristolane
	(2S,11S)-2,12-Dihydroxyaristolone	Aristolane
	(1R,2S,11S)-1,2,12-Trihydroxyaristolone	Aristolane
	(1S,2S,11S)-1,2,12-Trihydroxyaristolone	Aristolane
	(+)-1,2-Didehydro-9-hydroxyaristone	Aristolane
	(+)-12-Hydroxyaristolone	Aristolane
	Russujaponols A–D, G–H	Protoilludane
	Russujaponols E, F, I–L	Illudalane
	Lactapiperanols E	Marasmane
	8α,13-Dihydroxy-marasm-5-oic acid γ-lactone	Marasmane
	13-Hydroxy-marasm-7(8)-en-5-methoxy γ-acetal	Marasmane
	7α,8α,13-Trihydroxy-marasm-5-oic acid γ-lactone	Marasmane
	Russulfoen	Marasmane
	Sangusulactones A–C	Lactarane
	Blennin A	Lactarane
	15-Hydroxyblennin A	Lactarane
	Russulanobilines A–C	Lactarane
Dictyopanus	Dictyopanines A-C	Aristolane
Resupinatus	1(10),4-Germacradiene-2,6,12-triol	Germacrane
Boletus	Cyclopinol
	Cyclocalopin A
	O-Acetylcyclocalopin A
	Boledulins A–C	Botryane
Sparassis	(3R*,3aS*,4S*,8aR*)-3-(10-Hydroxy- 10-methylethyl)-5,8adimethyldecahydroazulen- 4-ol	Isodaucane
	(5β,6α)-6,11-Dihydroxyeudesmane	Eudesmane
Lactarius	Mitissimols A–G	Humulane
	Mitissimol A oleate	Humulane
	Mitissimol A linoleate	Humulane
	(6Z,9Z)-2β,3α-Epoxyhumula-6,9-dien- 8α-ol	Humulane
	Lactariolines A, B	Guaiane
	Uvidins A-E	Drimane
	(–)-Drimenol	Drimane
	Atlanticones A–D	Protoilludane
	Repraesentin A	Protoilludane
	Repraesentins B, C	Cerapicane
	7α,8α,13,14-Tetrahydroxy-marasm-5-γ-oic acid γ-lactone	Marasmane
	10β-Hydroxy-lactarorufin A	Marasmane
	Lactapiperanols A–D	Marasmane
	Pubescenone	Marasmane
	Rufuslactone	Lactarane
	1,2-Dehydrolactarolide A	Lactarane
	3-O-Ethyllactarolides A, B	Lactarane
	Lactarolide A	Lactarane
	Velleratretraol	Lactarane
	Subvellerolactones B–E	Lactarane
Tremella	Trefolane A	Trefolane
	Trefoliol B	Cadinane
	Trefoliol C
Cordyceps	Cordycepols A–C	Spiro[4.5] decane
	Cordycol
Postia	Postinins A,B	Ylangene
Coltricia	Brasilanes A–C	Brasilane
Hypoxylon	13-Hydroxysilphiperfol-6-ene	Silphiperfolane
	9-Hydroxysilphiperfol-6-en-13-oic acid	Silphiperfolane
	2-Hydroxysilphiperfol-6-en-13-oic acid	Silphiperfolane
	15-Hydroxysilphiperfol-6-en-13-oic acid	Silphiperfolane
	(1S)-7-[(2E)-But-2-enoyl]-1,3,3,6-tetramethyl-2,3- dihydro-1H-indene-1-carbaldehyde	Botryane
	(3aS)-6-Hydroxy-3a,5,5,8-tetramethyl-3,3a,4,5- tetrahydro-1H-cyclopenta[de]isochromen-1-one	Botryane
	(3aS)-7-Hydroxy-3a,5,5,8-tetramethyl-3,3a,4,5- tetrahydro-1H-cyclopenta[de]isochromen-1-one	Botryane
	(3aS)-3a,5,5,8-Tetramethyl-3,3a,4,5-tetrahydro-1Hcyclopenta[ de]isochromen-1-one	Botryane
	(3aS,8R)-3a,5,5,8-Tetramethyl-3,3a,4,5,7,8- hexahydro-1H-cyclopenta[de]isochromen-1-one	Botryane
	Botryenanol	Botryane
Omphalotus	Omphadiol	Africane
	Isoomphadione	Africane
	Illudiolone	Protoilludane
	Illudosone hemiacetal	Fomannosane
	Illudosone	Fomannosane
Clavicorona	Pyxidatol C	Africane
	Tsugicoline A	Protoilludane
	Lentinellone	Protoilludane
	Divaricatines A–D	Illudalane
	7-epi-Tsugicoline H	Illudalane
	Tsugicoline M	Illudalane
Neonothopanus	Nambinones A, B, C	Aristolane
	1-epi-Nambinone B	Aristolane
	Axinysone B	Aristolane
	Aurisins A,G,K	Dimeric aristolane
Ramaria	Axinysone A	Aristolane
	Ramarins A,B	Aristolane
	ent-Aristolane	Aristolane
Anthracophyllum	Anthracophyllone	Aristolane
	Anthracophyllic acid	Bisabolane
Hebeloma	Hebelodendrol	Alloaromadendrane
	Hebelophyllenes A–C	Caryophyllane
	Hebelophyllenes E–H	6,7-seco-Caryophyllane
	Hebelophyllene D	Tricyclo[5.4.0.02.5]undecane
Dichomitus	2β,12-Dihydroxyledol	Alloaromadendrane
	2β,3β,12-Trihydroxyledol	Alloaromadendrane
	Dichomitone	1,10-seco-2,3-seco-Aromadendrane
	Dichomitol	Hirsutane
	5-Hydroxydichomitol	Protoilludane
	Dichomilludol	Illudane
Quambalaria	(+)-Globulol	Aromadendrane
Psilocybe	Psilosamuiensins A, B	2,3-seco-Aromadendrane
Cheimonophyllum	Cheimonophyllons A–E	Bisabolane
	Cheimonophyllal	Bisabolane
Aleuria	(1R,7S)-15-Hydroxy-1-epi-β-bisabolol	Bisabolane
Lentinus	(6S,7S)-6,7-Dihydroxy-3,6-dimethyl-2-isovaleroyl-4,5,6,7- tetrahydrobenzofuran	Bisabolane
	δ-Cadinene	Cadinane
	α-Muurolene	Cadinane
	γ-Muurolene	Cadinane
	Lentideus ether	Cadinane
	Isolentideus ether	Cadinane
	10-Hydroxylentideus ether	Cadinane
	1-Desoxyhypnophilin	Hirsutane
	Hypnophilin	Hirsutane
	Connatusins A, B	Hirsutane
	Dihydrohypnophilin	Hirsutane
Amanita	Virgineol	Bisabolane
Polyporus	Polisins A–D	Eremophilane
Strobilurus	Strobilols A–M	Cadinane
	Strobilactones A, B	Drimane
	Strobiluric acid	seco-Lactarane
Marasmiellus	β-Caryophyllane	Caryophyllane
	(2S,3R)-Dihydroxy-carophyllan-[5,8]- 6,7-olide	Bicyclo[5.2.0] nonane
	(2S,3R,7S)-Trihydroxy-carophyllan- [4,7]-6,8-oxide	Bicyclo[5.2.1] nonane
	(2S)-Hydroxy-3-oxo-carophyllan-[5,8]- 6,7-olide	Bicyclo[5.2.2] nonane
	14(10→1)abeo-Eudesma-1,11,13- triol	14(10→1)abeo-Eudesmane
	14(10→1)abeo-Eudesm-11-ene-1,13- diol	14(10→1)abeo-Eudesmane
Naematoloma	Naematolins C, G	Tricyclo[5.4.0.02.5]undecane
	Fascicularones A, C, D	Tricyclo[5.4.0.02.5]undecane
	Fascicularone B	Tricyclo[5.4.0.02.5]undecane
Hypholoma	Fascicularones E–H, J, K	Tricyclo[5.4.0.02.5]undecane
	Fascicularone I	Tricyclo[5.4.0.02.5]undecane
Campanella	2,3,6-Trihydroxycaryol-5-en-7-one	Tricyclo[6.3.1.02.5] dodecane
Volvariella	Isodeoxyhelicobasidin	Cuparane
Deconica	Deconins A–E	Cuparane
Hypomyces	Hypodoratoxide	Eremophilane
Dacrymyces	Dacrymenone	Eremophilane
Dictyophora	Dictyophorines A, B	Eudesmane
	Teucrenone	Eudesmane
Phellodon	Phellodonic acid	Hirsutane
Pleurocybella	Pleurocybellone A
	Coriolin C	Hirsutane
Laurilia	Sulcatines C–E, G	Norprotoilludane
	7-epi-Sulcatine D	Norprotoilludane
	Tsugicoline E	Protoilludane
Armillariella	Melleolides K–M	Protoilludane aryl ester
Gloeophyllum	Gloeophyllone	15(11→10)-abeo-Protoilludane
	Gleophyllols A-D	15(11→10)-abeo-Illudalane
	1-Hydroxy-3-sterpurene	Sterpurane
Ripartites	Riparol A	Illudane
	5-Desoxyilludosin	Fomannosane
	Psathyrellon A	Illudane
	Riparol B	Illudalane
Agrocybe	Pasteurestins A, B	Protoilludane
	Agrocybins H, I	Fomannosane
	Agrocybins A–G	Illudane
	Agrocybone	Illudaneilludalane dimer
	Illudin T	Illudane
Clavaria	Pyxidatols A–C	Protoilludane
Granulobasidium	2-Hydroxycoprinolone	Protoilludane
	8-Deoxy-4a-hydroxytsugicoline	Protoilludane
	8-Deoxydihydrotsugicoline	Protoilludane
	Radulones A, B	Protoilludane
	Coprinolone ketodiol	Protoilludane
	2a-Hydroxycoprinolone	Protoilludane
	3-Hydroxycoprinolone	Protoilludane
	Coprinolone diol B	Protoilludane
	Granulodienes A, B	Protoilludane
	Granulone B	Protoilludane
	8-Deoxy-4a-hydroxytsugicoline B	Protoilludane
	Demethylgranulone	Protoilludane
	Cerapicolene	Protoilludane
	(3S,7R)-Illudin M	Illudane
	(3S,7S)-Illudin M	Illudane
	(3S,4S,7R)-DihydroilludinM	Illudane
	(3S,6S,7R)-Illudin S	Illudane
	Illudadiene A	Illudane
	Illudadiene B	Illudane
	Granuloinden B	Illudalane
	Granulodione	12-Norilludane
	Granulolactone	Illudalane
Panaeolus	Paneolic acid	Illudane
	Paneolilludinic acid	Illudane
Hyphodontia	Hyphodontal	Isolactarane
Flavodon	11,12-Epoxy-5,6-seco-tremula-1,6(13)-dien- 5,12-olide	seco-Tremulane
Clitocybula	Clitocybulols A–C	Alliacane
Trametes	Tramspiroins A–D	Spiroaxane

## Sheet: Table S2
Table S2: Basidiomycete sesquiterpenoid skeleton type and the number of compounds.
Skeleton type	Number of compounds
Humulanes	15
Africanes	3
Aristolanes	25
Aromadendranes	19
Bisabolanes	38
Cadinanes	70
Caryophyllanes	10
Cuparanes	22
Drimanes	127
Eremophilanes	23
Eudesmanes	8
Hirsutanes	45
Protoilludanes	77
Cerapicanes	2
Fomannosanes	10
Illudanes	34
Marasmanes	12
Lactaranes	19
Sterpuranes	6
Isolactaranes	9
Tremulanes	71
Alliacanes	19
Botryanes	20
Spiroaxanes	7
